# Supplementary material for: Genome-Wide Analysis in Brazilians Reveals Highly Differentiated Native American Genome Regions
Source: Mol Biol Evol. 2017 Jan 18;34(3):559–74. doi: 10.1093/molbev/msw249 (PMC5430616; doi:10.1093/molbev/msw249)
Supplement: Supplementary Data [file msw249_Supp.zip]

Archive with 3 entries (3 files):
- Supplementary Figures S1-S14.pdf
- Supplementary Figures S15-S28.pdf
- Supplementary Tables.pdf
